# Supplementary material for: (Pro)renin Receptor Inhibition Reduces Plasma Cholesterol and Triglycerides but Does Not Attenuate Atherosclerosis in Atherosclerotic Mice
Source: Front Cardiovasc Med. 2021 Dec 24;8:725203. doi: 10.3389/fcvm.2021.725203 (PMC8739895; doi:10.3389/fcvm.2021.725203)
Supplement: Supplementary file 2 [file Table_1.XLSX]

## Sheet: Online Table II Gene sets for G
M1 signature	M1 signature	Irg1	Ccl2	Csf2	Marcksl1	Il23a	Cmpk2	Rtp4	Slc7a11	Maff	Gpr85	Pde4b	Trex1	Ier3	Ifi47	Nfkbie	Oasl2	Gdf15	Cdkn1a	Slc7a2	Gem	F10	Oas2	Il15	Rnd3	Gbp2	Lif	Irf1	Fabp3	Src	Slc39a14	Ccl9	Ripk2	Plagl1	Iigp1	Rel	Tap1	Sphk1	Stat5a	Sh3bp5	Lad1	Adm	Lcp2	Zc3h12a	Calcrl	Irgm1	Arid5a	Arrdc4	Cebpd
M1 Macrophage Polarization	M1 Macrophage Polarization	Tnf	Ccl5	Ccr7	Irf1	Il6	Kynu	Cd86	Marco	Il1a	Cd14	Cd40	Cxcl11	Il1b	Cxcl10	Cxcl9	Cd80	Irf5	Ido1
Type I Interferon response	Type I Interferon response	Trex1	Rtp4	Oasl1	Ly6e	Il15	Ifi44l	Irf1	Mcoln2	Adar	Ifitm7	Ifitm2	Ifitm1	Ifitm3	Tlr3	Nampt	Ddx58	Ifih1	Mx1	Mx2	Isg15
Pro-inflammatory	Pro-inflammatory	Tnf	Ccl2	Ccl3	Il2	Ccl4	Tlr4	Il17a	Tbx21	Il12a	Il6	Cd8a	Ptgs2	Il23a	Gzma	Ccl20	Il1b	Il1a	Fasl	Ifng	Gzme	Gzmd	Gzmg	Gzmf	Gzmn	Gzmc	Gzmb	Prf1	Gzmk	Mcp1
Monocyte	Monocyte	Cd14	Ly6c1	Ly6c2	Adgre1	Ly6g5b	Sirpa
INFLAMMATORY RESPONSE	INFLAMMATORY RESPONSE	H2-M11	Il1rl1	Il2ra	Csf3	Bcl6	Ptpn11	H2-Q5	Crh	Srgn	Atg5	Eno1	Tlr9	H2-M9	Fasl	C4b	Met	Defb14	Tslp	Lep	Tnfsf9	H2-M1	H2-Q6	H2-Q7	Cr1l	Notch1	Abcg3	Jun	Pla2g4a	Plg	Optn	Nod2	Flt1	Stat5b	H2-M10.5	H2-Q10	H2-M10.6	Idh1	Areg	Cyp2d22	Gstm6	Rtn4	Erap1	Ripk2	Apob	Map3k4	Hoxa10	Trpv1	Brd4
APOPTOSIS	APOPTOSIS	Fasl	Jun	Sptan1	Ccnd1	Prf1	Bid	Cdkn1a	Il18	Bax	Tnfsf10	Casp8	Tnfrsf12a	Casp9	Cflar	Mcl1	Il1b	Diablo	Birc3	Bcl2l11	Casp6	Gadd45a	F2r	Bik	Casp3	Cd44	Il1a	Tnf	Sqstm1	Ddit3	Btg3	Satb1	Igfbp6	Bnip3l	Dffa	Gsn	Cdkn1b	Egr3	Casp7	Fas	Pmaip1
CD8 T Cell Activation	CD8 T Cell Activation	Ctla4	Eomes	Icos	Ccr7	Cd8a	Il2ra	Lag3	Cd69	Cd8b1	H2-Ea-ps	Tnfrsf4	Ifng	Cd40lg	Tnfrsf9	Cd47	Tnfrsf18	Gzma	Cd3e	Prf1	Btla	Gzme	Gzmd	Gzmg	Gzmf	Gzmn	Gzmc	Gzmb	Cd27	Lamp1
[truncated: 1,262 more columns]
