# Supplementary material for: (Pro)renin Receptor Inhibition Reduces Plasma Cholesterol and Triglycerides but Does Not Attenuate Atherosclerosis in Atherosclerotic Mice
Source: Front Cardiovasc Med. 2021 Dec 24;8:725203. doi: 10.3389/fcvm.2021.725203 (PMC8739895; doi:10.3389/fcvm.2021.725203)
Supplement: Supplementary file 4 [file Table_3.XLSX]

## Sheet: Sheet1
Gene ID	log2FC	P Value	Gene description
ENSMUSG00000028195	-2.2733	0.0202907	cysteine rich protein 61 [Source:MGI Symbol;Acc:MGI:88613]
ENSMUSG00000029675	-2.15117	0.0273202	elastin [Source:MGI Symbol;Acc:MGI:95317]
ENSMUSG00000034997	-2.05295	0.0430509	5-hydroxytryptamine (serotonin) receptor 2A [Source:MGI Symbol;Acc:MGI:109521]
ENSMUSG00000006538	-2.03303	0.0406177	Indian hedgehog [Source:MGI Symbol;Acc:MGI:96533]
ENSMUSG00000026580	1.9216	0.0488504	selectin, platelet [Source:MGI Symbol;Acc:MGI:98280]
ENSMUSG00000052688	1.93449	0.0490585	RAB7B, member RAS oncogene family [Source:MGI Symbol;Acc:MGI:2442295]
ENSMUSG00000001128	1.93976	0.0457621	complement factor properdin [Source:MGI Symbol;Acc:MGI:97545]
ENSMUSG00000004609	1.96759	0.0487012	CD33 antigen [Source:MGI Symbol;Acc:MGI:99440]
ENSMUSG00000028832	1.96775	0.0492669	stathmin 1 [Source:MGI Symbol;Acc:MGI:96739]
ENSMUSG00000003363	1.98128	0.0414861	phospholipase D family, member 3 [Source:MGI Symbol;Acc:MGI:1333782]
ENSMUSG00000054435	1.98196	0.0467092	GTPase, IMAP family member 4 [Source:MGI Symbol;Acc:MGI:1349656]
ENSMUSG00000041378	1.98695	0.0415342	claudin 5 [Source:MGI Symbol;Acc:MGI:1276112]
ENSMUSG00000021950	1.99168	0.0458869	annexin A8 [Source:MGI Symbol;Acc:MGI:1201374]
ENSMUSG00000050708	1.99421	0.039818	ferritin light polypeptide 1 [Source:MGI Symbol;Acc:MGI:95589]
ENSMUSG00000039062	1.999	0.0399715	alanyl (membrane) aminopeptidase [Source:MGI Symbol;Acc:MGI:5000466]
ENSMUSG00000024349	2.00755	0.0421194	transmembrane protein 173 [Source:MGI Symbol;Acc:MGI:1919762]
ENSMUSG00000058624	2.01227	0.0394354	guanine deaminase [Source:MGI Symbol;Acc:MGI:95678]
ENSMUSG00000020641	2.02517	0.0470104	radical S-adenosyl methionine domain containing 2 [Source:MGI Symbol;Acc:MGI:1929628]
ENSMUSG00000073490	2.02741	0.0380714	interferon activated gene 207 [Source:MGI Symbol;Acc:MGI:2138302]
ENSMUSG00000035692	2.03099	0.0431446	ISG15 ubiquitin-like modifier [Source:MGI Symbol;Acc:MGI:1855694]
ENSMUSG00000002847	2.03213	0.0421948	phospholipase A1 member A [Source:MGI Symbol;Acc:MGI:1934677]
ENSMUSG00000024338	2.04019	0.0395087	proteasome (prosome, macropain) subunit, beta type 8 (large multifunctional peptidase 7) [Source:MGI Symbol;Acc:MGI:1346527]
ENSMUSG00000050105	2.04302	0.0465638	glycine/arginine rich protein 1 [Source:MGI Symbol;Acc:MGI:1919940]
ENSMUSG00000070427	2.04439	0.0381613	interleukin 18 binding protein [Source:MGI Symbol;Acc:MGI:1333800]
ENSMUSG00000024965	2.05307	0.0369544	fermitin family member 3 [Source:MGI Symbol;Acc:MGI:2147790]
ENSMUSG00000050022	2.06716	0.0417614	archaelysin family metallopeptidase 1 [Source:MGI Symbol;Acc:MGI:2442258]
ENSMUSG00000032122	2.07008	0.0366991	solute carrier family 37 (glycerol-3-phosphate transporter), member 2 [Source:MGI Symbol;Acc:MGI:1929693]
ENSMUSG00000030159	2.07834	0.0428118	C-type lectin domain family 1, member b [Source:MGI Symbol;Acc:MGI:1913287]
ENSMUSG00000050621	2.0849	0.0324772	ribosomal protein S27, retrogene [Source:MGI Symbol;Acc:MGI:3704345]
ENSMUSG00000036553	2.08512	0.037215	SH3 domain and tetratricopeptide repeats 1 [Source:MGI Symbol;Acc:MGI:2678949]
ENSMUSG00000026582	2.08542	0.0420653	selectin, endothelial cell [Source:MGI Symbol;Acc:MGI:98278]
ENSMUSG00000053158	2.0858	0.0338965	feline sarcoma oncogene [Source:MGI Symbol;Acc:MGI:95514]
ENSMUSG00000035273	2.09471	0.0356135	heparanase [Source:MGI Symbol;Acc:MGI:1343124]
ENSMUSG00000073418	2.09698	0.0313178	complement component 4B (Chido blood group) [Source:MGI Symbol;Acc:MGI:88228]
ENSMUSG00000029810	2.09711	0.0319822	transmembrane protein 176B [Source:MGI Symbol;Acc:MGI:1916348]
ENSMUSG00000030748	2.09854	0.0322025	interleukin 4 receptor, alpha [Source:MGI Symbol;Acc:MGI:105367]
ENSMUSG00000015950	2.1037	0.0338702	neutrophil cytosolic factor 1 [Source:MGI Symbol;Acc:MGI:97283]
ENSMUSG00000060063	2.10737	0.0366622	arachidonate 5-lipoxygenase activating protein [Source:MGI Symbol;Acc:MGI:107505]
ENSMUSG00000045382	2.10854	0.0361366	chemokine (C-X-C motif) receptor 4 [Source:MGI Symbol;Acc:MGI:109563]
ENSMUSG00000015766	2.12732	0.0332195	epidermal growth factor receptor pathway substrate 8 [Source:MGI Symbol;Acc:MGI:104684]
ENSMUSG00000026712	2.12921	0.0295157	mannose receptor, C type 1 [Source:MGI Symbol;Acc:MGI:97142]
ENSMUSG00000061068	2.13174	0.0358467	mast cell protease 4 [Source:MGI Symbol;Acc:MGI:96940]
ENSMUSG00000001281	2.13584	0.0380361	integrin beta 7 [Source:MGI Symbol;Acc:MGI:96616]
ENSMUSG00000027375	2.1489	0.0343582	myelin and lymphocyte protein, T cell differentiation protein [Source:MGI Symbol;Acc:MGI:892970]
ENSMUSG00000028459	2.15397	0.0403635	CD72 antigen [Source:MGI Symbol;Acc:MGI:88345]
ENSMUSG00000056025	2.15879	0.030842	chloride channel accessory 3A1 [Source:MGI Symbol;Acc:MGI:1316732]
ENSMUSG00000025154	2.15975	0.0293432	Rho GTPase activating protein 19 [Source:MGI Symbol;Acc:MGI:1918335]
ENSMUSG00000003644	2.17901	0.0298916	ribosomal protein S6 kinase polypeptide 1 [Source:MGI Symbol;Acc:MGI:104558]
ENSMUSG00000027994	2.18625	0.0336964	mitochondrial calcium uniporter dominant negative beta subunit [Source:MGI Symbol;Acc:MGI:1914065]
ENSMUSG00000029771	2.18936	0.0274761	interferon regulatory factor 5 [Source:MGI Symbol;Acc:MGI:1350924]
ENSMUSG00000024621	2.1909	0.0253894	colony stimulating factor 1 receptor [Source:MGI Symbol;Acc:MGI:1339758]
ENSMUSG00000022952	2.19482	0.0322975	runt related transcription factor 1 [Source:MGI Symbol;Acc:MGI:99852]
ENSMUSG00000028194	2.19914	0.0348529	dimethylarginine dimethylaminohydrolase 1 [Source:MGI Symbol;Acc:MGI:1916469]
ENSMUSG00000023505	2.2035	0.0372834	cell division cycle associated 3 [Source:MGI Symbol;Acc:MGI:1315198]
ENSMUSG00000037337	2.21254	0.0339348	mitogen-activated protein kinase kinase kinase kinase 1 [Source:MGI Symbol;Acc:MGI:1346882]
ENSMUSG00000024164	2.22054	0.0230943	complement component 3 [Source:MGI Symbol;Acc:MGI:88227]
ENSMUSG00000018920	2.22142	0.0246633	chemokine (C-X-C motif) ligand 16 [Source:MGI Symbol;Acc:MGI:1932682]
ENSMUSG00000021457	2.23169	0.0237748	spleen tyrosine kinase [Source:MGI Symbol;Acc:MGI:99515]
ENSMUSG00000060470	2.25247	0.0287442	adhesion G protein-coupled receptor G3 [Source:MGI Symbol;Acc:MGI:1859670]
ENSMUSG00000049130	2.2574	0.0258562	complement component 5a receptor 1 [Source:MGI Symbol;Acc:MGI:88232]
ENSMUSG00000022102	2.25762	0.0245823	docking protein 2 [Source:MGI Symbol;Acc:MGI:1332623]
ENSMUSG00000073489	2.26015	0.0230591	interferon activated gene 204 [Source:MGI Symbol;Acc:MGI:96429]
ENSMUSG00000091649	2.2656	0.0282633	PHD finger protein 11B [Source:MGI Symbol;Acc:MGI:3645789]
ENSMUSG00000010651	2.28311	0.0306507	acetyl-Coenzyme A acyltransferase 1B [Source:MGI Symbol;Acc:MGI:3605455]
ENSMUSG00000034845	2.29049	0.0198357	plasmalemma vesicle associated protein [Source:MGI Symbol;Acc:MGI:1890497]
ENSMUSG00000025743	2.29336	0.0196901	syndecan 3 [Source:MGI Symbol;Acc:MGI:1349163]
ENSMUSG00000002668	2.29865	0.0244726	DENN/MADD domain containing 1C [Source:MGI Symbol;Acc:MGI:1918035]
ENSMUSG00000001348	2.30031	0.0199603	acid phosphatase 5, tartrate resistant [Source:MGI Symbol;Acc:MGI:87883]
ENSMUSG00000037095	2.30163	0.0199437	leucine-rich alpha-2-glycoprotein 1 [Source:MGI Symbol;Acc:MGI:1924155]
ENSMUSG00000038811	2.30314	0.0212096	guanine nucleotide binding protein (G protein), gamma transducing activity polypeptide 2 [Source:MGI Symbol;Acc:MGI:893584]
ENSMUSG00000022587	2.30557	0.018769	lymphocyte antigen 6 complex, locus E [Source:MGI Symbol;Acc:MGI:106651]
ENSMUSG00000028599	2.3116	0.0198333	tumor necrosis factor receptor superfamily, member 1b [Source:MGI Symbol;Acc:MGI:1314883]
ENSMUSG00000006014	2.31769	0.0190676	proteoglycan 4 (megakaryocyte stimulating factor, articular superficial zone protein) [Source:MGI Symbol;Acc:MGI:1891344]
ENSMUSG00000061100	2.31773	0.0193189	resistin like alpha [Source:MGI Symbol;Acc:MGI:1888504]
ENSMUSG00000058099	2.33882	0.0212685	Nfat activating molecule with ITAM motif 1 [Source:MGI Symbol;Acc:MGI:1921289]
ENSMUSG00000034714	2.34019	0.0223921	tweety family member 2 [Source:MGI Symbol;Acc:MGI:2157091]
ENSMUSG00000048865	2.34356	0.0191349	Rho GTPase activating protein 30 [Source:MGI Symbol;Acc:MGI:2684948]
ENSMUSG00000030214	2.34574	0.0197839	phospholipase B domain containing 1 [Source:MGI Symbol;Acc:MGI:1914107]
ENSMUSG00000033880	2.34734	0.017238	lectin, galactoside-binding, soluble, 3 binding protein [Source:MGI Symbol;Acc:MGI:99554]
ENSMUSG00000054196	2.35078	0.0218049	collagen triple helix repeat containing 1 [Source:MGI Symbol;Acc:MGI:1915838]
ENSMUSG00000079419	2.36437	0.0203086	membrane-spanning 4-domains, subfamily A, member 6C [Source:MGI Symbol;Acc:MGI:2385644]
ENSMUSG00000022548	2.37812	0.0165256	apolipoprotein D [Source:MGI Symbol;Acc:MGI:88056]
ENSMUSG00000053835	2.37983	0.022838	histocompatibility 2, T region locus 24 [Source:MGI Symbol;Acc:MGI:95958]
ENSMUSG00000069917	2.3821	0.0180761	hemoglobin alpha, adult chain 2 [Source:MGI Symbol;Acc:MGI:96016]
ENSMUSG00000042734	2.38491	0.0210976	tetratricopeptide repeat domain 9 [Source:MGI Symbol;Acc:MGI:1916730]
ENSMUSG00000073940	2.38628	0.0178653	hemoglobin, beta adult t chain [Source:MGI Symbol;Acc:MGI:5474850]
ENSMUSG00000037946	2.39155	0.0222655	FYVE, RhoGEF and PH domain containing 3 [Source:MGI Symbol;Acc:MGI:1353657]
ENSMUSG00000038178	2.39238	0.0164714	solute carrier family 43, member 2 [Source:MGI Symbol;Acc:MGI:2442746]
ENSMUSG00000054203	2.39353	0.0185018	interferon activated gene 205 [Source:MGI Symbol;Acc:MGI:101847]
ENSMUSG00000069919	2.3946	0.0150603	hemoglobin alpha, adult chain 1 [Source:MGI Symbol;Acc:MGI:96015]
ENSMUSG00000043004	2.40605	0.0185307	guanine nucleotide binding protein (G protein), gamma 2 [Source:MGI Symbol;Acc:MGI:102705]
ENSMUSG00000024013	2.40834	0.0166323	FYVE, RhoGEF and PH domain containing 2 [Source:MGI Symbol;Acc:MGI:1347084]
ENSMUSG00000001865	2.43026	0.0211429	carboxypeptidase A3, mast cell [Source:MGI Symbol;Acc:MGI:88479]
ENSMUSG00000033685	2.43323	0.0137106	uncoupling protein 2 (mitochondrial, proton carrier) [Source:MGI Symbol;Acc:MGI:109354]
ENSMUSG00000052142	2.43971	0.0182926	RAS protein activator like 3 [Source:MGI Symbol;Acc:MGI:2444128]
ENSMUSG00000037649	2.4422	0.0148332	histocompatibility 2, class II, locus DMa [Source:MGI Symbol;Acc:MGI:95921]
ENSMUSG00000074622	2.44832	0.0136547	v-maf musculoaponeurotic fibrosarcoma oncogene family, protein B (avian) [Source:MGI Symbol;Acc:MGI:104555]
ENSMUSG00000040613	2.45073	0.0137332	apolipoprotein B mRNA editing enzyme, catalytic polypeptide 1 [Source:MGI Symbol;Acc:MGI:103298]
ENSMUSG00000050777	2.46278	0.017777	transmembrane protein 37 [Source:MGI Symbol;Acc:MGI:2157899]
ENSMUSG00000023367	2.46714	0.0132557	transmembrane protein 176A [Source:MGI Symbol;Acc:MGI:1913308]
ENSMUSG00000044350	2.46997	0.0170633	laccase domain containing 1 [Source:MGI Symbol;Acc:MGI:2445077]
ENSMUSG00000020120	2.47064	0.0131919	pleckstrin [Source:MGI Symbol;Acc:MGI:1860485]
ENSMUSG00000015396	2.47163	0.0168227	CD83 antigen [Source:MGI Symbol;Acc:MGI:1328316]
ENSMUSG00000030786	2.47724	0.0156342	integrin alpha M [Source:MGI Symbol;Acc:MGI:96607]
ENSMUSG00000035697	2.48236	0.0123984	Rho GTPase activating protein 45 [Source:MGI Symbol;Acc:MGI:1917969]
ENSMUSG00000079547	2.48793	0.0133517	histocompatibility 2, class II, locus Mb1 [Source:MGI Symbol;Acc:MGI:95922]
ENSMUSG00000038910	2.49461	0.0159862	phospholipase C-like 2 [Source:MGI Symbol;Acc:MGI:1352756]
ENSMUSG00000006731	2.49461	0.0159862	beta-1,4-N-acetyl-galactosaminyl transferase 1 [Source:MGI Symbol;Acc:MGI:1342057]
ENSMUSG00000052305	2.49543	0.0120901	hemoglobin, beta adult s chain [Source:MGI Symbol;Acc:MGI:5474852]
ENSMUSG00000013707	2.50857	0.0162362	tumor necrosis factor, alpha-induced protein 8-like 2 [Source:MGI Symbol;Acc:MGI:1917019]
ENSMUSG00000056069	2.51275	0.0148415	OTU deubiquitinase with linear linkage specificity like [Source:MGI Symbol;Acc:MGI:2687281]
ENSMUSG00000025498	2.51544	0.0118678	interferon regulatory factor 7 [Source:MGI Symbol;Acc:MGI:1859212]
ENSMUSG00000025355	2.52259	0.0118827	matrix metallopeptidase 19 [Source:MGI Symbol;Acc:MGI:1927899]
ENSMUSG00000074785	2.53394	0.0138132	plexin C1 [Source:MGI Symbol;Acc:MGI:1890127]
ENSMUSG00000034947	2.53574	0.0112346	transmembrane protein 106A [Source:MGI Symbol;Acc:MGI:1922056]
ENSMUSG00000034641	2.53589	0.0130941	CD300 molecule like family member d [Source:MGI Symbol;Acc:MGI:2442358]
ENSMUSG00000031101	2.55477	0.0144284	SAM and SH3 domain containing 3 [Source:MGI Symbol;Acc:MGI:1921381]
ENSMUSG00000022372	2.55605	0.0129045	src-like adaptor [Source:MGI Symbol;Acc:MGI:104295]
ENSMUSG00000036908	2.56412	0.00995285	unc-93 homolog B1, TLR signaling regulator [Source:MGI Symbol;Acc:MGI:1859307]
ENSMUSG00000053175	2.56547	0.0125547	B cell leukemia/lymphoma 3 [Source:MGI Symbol;Acc:MGI:88140]
ENSMUSG00000023913	2.58176	0.00996444	phospholipase A2, group VII (platelet-activating factor acetylhydrolase, plasma) [Source:MGI Symbol;Acc:MGI:1351327]
ENSMUSG00000026288	2.58805	0.00978167	inositol polyphosphate-5-phosphatase D [Source:MGI Symbol;Acc:MGI:107357]
ENSMUSG00000025270	2.58927	0.010764	aminolevulinic acid synthase 2, erythroid [Source:MGI Symbol;Acc:MGI:87990]
ENSMUSG00000026832	2.5952	0.0134541	cytohesin 1 interacting protein [Source:MGI Symbol;Acc:MGI:2183535]
ENSMUSG00000017754	2.59998	0.008868	phospholipid transfer protein [Source:MGI Symbol;Acc:MGI:103151]
ENSMUSG00000002699	2.60836	0.0124969	lymphocyte cytosolic protein 2 [Source:MGI Symbol;Acc:MGI:1321402]
ENSMUSG00000030589	2.62017	0.0120061	RAS guanyl releasing protein 4 [Source:MGI Symbol;Acc:MGI:2386851]
ENSMUSG00000022014	2.62731	0.0128718	epithelial stromal interaction 1 (breast) [Source:MGI Symbol;Acc:MGI:1915168]
ENSMUSG00000000318	2.63286	0.00893152	C-type lectin domain family 10, member A [Source:MGI Symbol;Acc:MGI:96975]
ENSMUSG00000045165	2.63328	0.0118696	expressed sequence AI467606 [Source:MGI Symbol;Acc:MGI:2141979]
ENSMUSG00000052974	2.65266	0.00951036	cytochrome P450, family 2, subfamily f, polypeptide 2 [Source:MGI Symbol;Acc:MGI:88608]
ENSMUSG00000001131	2.6605	0.0078704	tissue inhibitor of metalloproteinase 1 [Source:MGI Symbol;Acc:MGI:98752]
ENSMUSG00000049037	2.66916	0.00989605	C-type lectin domain family 4, member a1 [Source:MGI Symbol;Acc:MGI:3036291]
ENSMUSG00000022415	2.67862	0.0102358	synaptogyrin 1 [Source:MGI Symbol;Acc:MGI:1328323]
ENSMUSG00000028874	2.68036	0.00934784	FGR proto-oncogene, Src family tyrosine kinase [Source:MGI Symbol;Acc:MGI:95527]
ENSMUSG00000050335	2.70144	0.00674435	lectin, galactose binding, soluble 3 [Source:MGI Symbol;Acc:MGI:96778]
ENSMUSG00000022504	2.71323	0.00922365	class II transactivator [Source:MGI Symbol;Acc:MGI:108445]
ENSMUSG00000055805	2.71344	0.00832849	formin-like 1 [Source:MGI Symbol;Acc:MGI:1888994]
ENSMUSG00000031165	2.72339	0.00976939	Wiskott-Aldrich syndrome [Source:MGI Symbol;Acc:MGI:105059]
ENSMUSG00000024300	2.72991	0.00705607	myosin IF [Source:MGI Symbol;Acc:MGI:107711]
ENSMUSG00000020911	2.73823	0.0095151	keratin 19 [Source:MGI Symbol;Acc:MGI:96693]
ENSMUSG00000042228	2.74242	0.00699426	LYN proto-oncogene, Src family tyrosine kinase [Source:MGI Symbol;Acc:MGI:96892]
ENSMUSG00000024180	2.7486	0.00875367	transmembrane protein 8 (five membrane-spanning domains) [Source:MGI Symbol;Acc:MGI:1926283]
ENSMUSG00000030047	2.76565	0.0079713	Rho GTPase activating protein 25 [Source:MGI Symbol;Acc:MGI:2443687]
ENSMUSG00000015852	2.7867	0.00627774	Fc receptor-like S, scavenger receptor [Source:MGI Symbol;Acc:MGI:1933397]
ENSMUSG00000044583	2.7896	0.00794643	toll-like receptor 7 [Source:MGI Symbol;Acc:MGI:2176882]
ENSMUSG00000032690	2.79774	0.0059657	2'-5' oligoadenylate synthetase 2 [Source:MGI Symbol;Acc:MGI:2180852]
ENSMUSG00000045312	2.80112	0.006109	lipoma HMGIC fusion partner-like 2 [Source:MGI Symbol;Acc:MGI:2145236]
ENSMUSG00000047810	2.81378	0.00713835	coiled-coil domain containing 88B [Source:MGI Symbol;Acc:MGI:1925567]
ENSMUSG00000040751	2.81635	0.00679616	linker for activation of T cells family, member 2 [Source:MGI Symbol;Acc:MGI:1926479]
ENSMUSG00000041836	2.8212	0.00777901	protein tyrosine phosphatase, receptor type, E [Source:MGI Symbol;Acc:MGI:97813]
ENSMUSG00000024030	2.83819	0.0048813	ATP binding cassette subfamily G member 1 [Source:MGI Symbol;Acc:MGI:107704]
ENSMUSG00000029919	2.84044	0.00619912	hematopoietic prostaglandin D synthase [Source:MGI Symbol;Acc:MGI:1859384]
ENSMUSG00000026928	2.84122	0.00735435	caspase recruitment domain family, member 9 [Source:MGI Symbol;Acc:MGI:2685628]
ENSMUSG00000021319	2.84383	0.00459377	secreted frizzled-related protein 4 [Source:MGI Symbol;Acc:MGI:892010]
ENSMUSG00000036887	2.84769	0.00452716	complement component 1, q subcomponent, alpha polypeptide [Source:MGI Symbol;Acc:MGI:88223]
ENSMUSG00000034116	2.85518	0.00561656	vav 1 oncogene [Source:MGI Symbol;Acc:MGI:98923]
ENSMUSG00000015340	2.85723	0.00474297	cytochrome b-245, beta polypeptide [Source:MGI Symbol;Acc:MGI:88574]
ENSMUSG00000070942	2.87641	0.00627451	interleukin 1 receptor-like 2 [Source:MGI Symbol;Acc:MGI:1913107]
ENSMUSG00000028327	2.87833	0.00633812	STRA6-like [Source:MGI Symbol;Acc:MGI:1921402]
ENSMUSG00000027533	2.89503	0.00409222	fatty acid binding protein 5, epidermal [Source:MGI Symbol;Acc:MGI:101790]
ENSMUSG00000047180	2.90703	0.00537898	neuralized E3 ubiquitin protein ligase 3 [Source:MGI Symbol;Acc:MGI:2429944]
ENSMUSG00000004266	2.90951	0.00484183	protein tyrosine phosphatase, non-receptor type 6 [Source:MGI Symbol;Acc:MGI:96055]
ENSMUSG00000049625	2.91094	0.00568733	TRAF-interacting protein with forkhead-associated domain, family member B [Source:MGI Symbol;Acc:MGI:2385852]
ENSMUSG00000055541	2.91239	0.00538484	leukocyte-associated Ig-like receptor 1 [Source:MGI Symbol;Acc:MGI:105492]
ENSMUSG00000036896	2.92819	0.00363788	complement component 1, q subcomponent, C chain [Source:MGI Symbol;Acc:MGI:88225]
ENSMUSG00000030263	2.93778	0.0054341	lymphoid-restricted membrane protein [Source:MGI Symbol;Acc:MGI:108424]
ENSMUSG00000026177	2.94786	0.00379738	solute carrier family 11 (proton-coupled divalent metal ion transporters), member 1 [Source:MGI Symbol;Acc:MGI:1345275]
ENSMUSG00000026395	2.95896	0.00376232	protein tyrosine phosphatase, receptor type, C [Source:MGI Symbol;Acc:MGI:97810]
ENSMUSG00000029084	2.96676	0.00371439	CD38 antigen [Source:MGI Symbol;Acc:MGI:107474]
ENSMUSG00000018008	2.96971	0.00345421	cytohesin 4 [Source:MGI Symbol;Acc:MGI:2441702]
ENSMUSG00000045763	2.9731	0.00452178	brain abundant, membrane attached signal protein 1 [Source:MGI Symbol;Acc:MGI:1917600]
ENSMUSG00000019122	2.9885	0.00315078	chemokine (C-C motif) ligand 9 [Source:MGI Symbol;Acc:MGI:104533]
ENSMUSG00000052384	2.99505	0.00342717	negative regulator of reactive oxygen species [Source:MGI Symbol;Acc:MGI:2445095]
ENSMUSG00000031304	2.99522	0.00433253	interleukin 2 receptor, gamma chain [Source:MGI Symbol;Acc:MGI:96551]
ENSMUSG00000033777	3.00957	0.00355266	toll-like receptor 13 [Source:MGI Symbol;Acc:MGI:3045213]
ENSMUSG00000028931	3.01609	0.00433379	potassium voltage-gated channel, shaker-related subfamily, beta member 2 [Source:MGI Symbol;Acc:MGI:109239]
ENSMUSG00000037731	3.01844	0.00358841	thymocyte selection associated family member 2 [Source:MGI Symbol;Acc:MGI:2446213]
ENSMUSG00000027514	3.02297	0.00381702	Z-DNA binding protein 1 [Source:MGI Symbol;Acc:MGI:1927449]
ENSMUSG00000002985	3.02329	0.00272244	apolipoprotein E [Source:MGI Symbol;Acc:MGI:88057]
ENSMUSG00000032089	3.02422	0.00323743	interleukin 10 receptor, alpha [Source:MGI Symbol;Acc:MGI:96538]
ENSMUSG00000024397	3.03774	0.00441424	allograft inflammatory factor 1 [Source:MGI Symbol;Acc:MGI:1343098]
ENSMUSG00000028859	3.04556	0.00374072	colony stimulating factor 3 receptor (granulocyte) [Source:MGI Symbol;Acc:MGI:1339755]
ENSMUSG00000003283	3.04726	0.00377908	hemopoietic cell kinase [Source:MGI Symbol;Acc:MGI:96052]
ENSMUSG00000005413	3.06996	0.0026626	heme oxygenase 1 [Source:MGI Symbol;Acc:MGI:96163]
ENSMUSG00000020865	3.08044	0.00313381	ATP-binding cassette, sub-family C (CFTR/MRP), member 3 [Source:MGI Symbol;Acc:MGI:1923658]
ENSMUSG00000025044	3.08229	0.00324943	macrophage scavenger receptor 1 [Source:MGI Symbol;Acc:MGI:98257]
ENSMUSG00000016024	3.09082	0.00238483	lipopolysaccharide binding protein [Source:MGI Symbol;Acc:MGI:1098776]
ENSMUSG00000022488	3.10385	0.00247737	NCK associated protein 1 like [Source:MGI Symbol;Acc:MGI:1926063]
ENSMUSG00000021281	3.10629	0.00232176	tumor necrosis factor, alpha-induced protein 2 [Source:MGI Symbol;Acc:MGI:104960]
ENSMUSG00000059498	3.10807	0.00234794	Fc receptor, IgG, low affinity III [Source:MGI Symbol;Acc:MGI:95500]
ENSMUSG00000071713	3.1467	0.0023322	colony stimulating factor 2 receptor, beta, low-affinity (granulocyte-macrophage) [Source:MGI Symbol;Acc:MGI:1339759]
ENSMUSG00000040345	3.16104	0.00267942	Rho GTPase activating protein 9 [Source:MGI Symbol;Acc:MGI:2143764]
ENSMUSG00000052776	3.16696	0.00253989	2'-5' oligoadenylate synthetase 1A [Source:MGI Symbol;Acc:MGI:2180860]
ENSMUSG00000052160	3.17129	0.00204532	phospholipase D family, member 4 [Source:MGI Symbol;Acc:MGI:2144765]
ENSMUSG00000040552	3.1861	0.00204995	complement component 3a receptor 1 [Source:MGI Symbol;Acc:MGI:1097680]
ENSMUSG00000020901	3.18805	0.0021767	phosphoinositide-3-kinase regulatory subunit 5 [Source:MGI Symbol;Acc:MGI:2443588]
ENSMUSG00000021322	3.20018	0.00274087	acyloxyacyl hydrolase [Source:MGI Symbol;Acc:MGI:1350928]
ENSMUSG00000018927	3.20126	0.00169829	chemokine (C-C motif) ligand 6 [Source:MGI Symbol;Acc:MGI:98263]
ENSMUSG00000036905	3.21331	0.00160248	complement component 1, q subcomponent, beta polypeptide [Source:MGI Symbol;Acc:MGI:88224]
ENSMUSG00000048163	3.21832	0.00215085	selectin, platelet (p-selectin) ligand [Source:MGI Symbol;Acc:MGI:106689]
ENSMUSG00000025993	3.22209	0.00222469	solute carrier family 40 (iron-regulated transporter), member 1 [Source:MGI Symbol;Acc:MGI:1315204]
ENSMUSG00000078771	3.22409	0.00238224	ecotropic viral integration site 2a [Source:MGI Symbol;Acc:MGI:95458]
ENSMUSG00000049988	3.24716	0.00217807	leucine rich repeat containing 25 [Source:MGI Symbol;Acc:MGI:2445284]
ENSMUSG00000029322	3.24912	0.0018108	placenta-specific 8 [Source:MGI Symbol;Acc:MGI:2445289]
ENSMUSG00000015355	3.25201	0.00219616	CD48 antigen [Source:MGI Symbol;Acc:MGI:88339]
ENSMUSG00000072620	3.27346	0.00159579	schlafen 2 [Source:MGI Symbol;Acc:MGI:1313258]
ENSMUSG00000030707	3.27414	0.00145796	coronin, actin binding protein 1A [Source:MGI Symbol;Acc:MGI:1345961]
ENSMUSG00000024737	3.28827	0.00193627	solute carrier family 15, member 3 [Source:MGI Symbol;Acc:MGI:1929691]
ENSMUSG00000024672	3.30411	0.00156836	membrane-spanning 4-domains, subfamily A, member 7 [Source:MGI Symbol;Acc:MGI:1918846]
ENSMUSG00000004730	3.33596	0.00133524	adhesion G protein-coupled receptor E1 [Source:MGI Symbol;Acc:MGI:106912]
ENSMUSG00000069516	3.35411	0.00104302	lysozyme 2 [Source:MGI Symbol;Acc:MGI:96897]
ENSMUSG00000025473	3.355	0.00117236	a disintegrin and metallopeptidase domain 8 [Source:MGI Symbol;Acc:MGI:107825]
ENSMUSG00000058715	3.37402	0.00108207	Fc receptor, IgE, high affinity I, gamma polypeptide [Source:MGI Symbol;Acc:MGI:95496]
ENSMUSG00000020437	3.38164	0.00128274	myosin IG [Source:MGI Symbol;Acc:MGI:1927091]
ENSMUSG00000057191	3.39039	0.00146487	cDNA sequence AB124611 [Source:MGI Symbol;Acc:MGI:3043001]
ENSMUSG00000030789	3.40129	0.00108663	integrin alpha X [Source:MGI Symbol;Acc:MGI:96609]
ENSMUSG00000025877	3.40501	0.00123285	hexokinase 3 [Source:MGI Symbol;Acc:MGI:2670962]
ENSMUSG00000112148	3.40819	0.0012498	leukocyte immunoglobulin-like receptor, subfamily B, member 4A [Source:MGI Symbol;Acc:MGI:102701]
ENSMUSG00000026656	3.44261	0.000911858	Fc receptor, IgG, low affinity IIb [Source:MGI Symbol;Acc:MGI:95499]
ENSMUSG00000020143	3.45986	0.00112425	dedicator of cyto-kinesis 2 [Source:MGI Symbol;Acc:MGI:2149010]
ENSMUSG00000069515	3.45988	0.000970141	lysozyme 1 [Source:MGI Symbol;Acc:MGI:96902]
ENSMUSG00000056529	3.46111	0.00115285	platelet-activating factor receptor [Source:MGI Symbol;Acc:MGI:106066]
ENSMUSG00000028581	3.46385	0.000803365	lysosomal-associated protein transmembrane 5 [Source:MGI Symbol;Acc:MGI:108046]
ENSMUSG00000021998	3.46802	0.000800671	lymphocyte cytosolic protein 1 [Source:MGI Symbol;Acc:MGI:104808]
ENSMUSG00000021091	3.47419	0.000747799	serine (or cysteine) peptidase inhibitor, clade A, member 3N [Source:MGI Symbol;Acc:MGI:105045]
ENSMUSG00000024679	3.47801	0.000882676	membrane-spanning 4-domains, subfamily A, member 6D [Source:MGI Symbol;Acc:MGI:1916024]
ENSMUSG00000031827	3.49596	0.000762288	coactosin-like 1 (Dictyostelium) [Source:MGI Symbol;Acc:MGI:1919292]
ENSMUSG00000038147	3.51419	0.000805289	CD84 antigen [Source:MGI Symbol;Acc:MGI:1336885]
ENSMUSG00000029816	3.56599	0.000559812	glycoprotein (transmembrane) nmb [Source:MGI Symbol;Acc:MGI:1934765]
ENSMUSG00000034652	3.57719	0.000813074	CD300A molecule [Source:MGI Symbol;Acc:MGI:2443411]
ENSMUSG00000028238	3.57766	0.000697693	ATPase, H+ transporting, lysosomal V0 subunit D2 [Source:MGI Symbol;Acc:MGI:1924415]
ENSMUSG00000046805	3.58754	0.000542528	macrophage expressed gene 1 [Source:MGI Symbol;Acc:MGI:1333743]
ENSMUSG00000035004	3.5922	0.000734648	immunoglobulin superfamily, member 6 [Source:MGI Symbol;Acc:MGI:1891393]
ENSMUSG00000030579	3.63225	0.000491969	TYRO protein tyrosine kinase binding protein [Source:MGI Symbol;Acc:MGI:1277211]
ENSMUSG00000024610	3.65031	0.000434794	CD74 antigen (invariant polypeptide of major histocompatibility complex, class II antigen-associated) [Source:MGI Symbol;Acc:MGI:96534]
ENSMUSG00000030798	3.6575	0.000583372	CD37 antigen [Source:MGI Symbol;Acc:MGI:88330]
ENSMUSG00000073421	3.66007	0.000431537	histocompatibility 2, class II antigen A, beta 1 [Source:MGI Symbol;Acc:MGI:103070]
ENSMUSG00000029925	3.66074	0.000726303	thromboxane A synthase 1, platelet [Source:MGI Symbol;Acc:MGI:98497]
ENSMUSG00000041515	3.6721	0.00054954	interferon regulatory factor 8 [Source:MGI Symbol;Acc:MGI:96395]
ENSMUSG00000021423	3.67544	0.000582696	lymphocyte antigen 86 [Source:MGI Symbol;Acc:MGI:1321404]
ENSMUSG00000000290	3.6874	0.000432824	integrin beta 2 [Source:MGI Symbol;Acc:MGI:96611]
ENSMUSG00000036594	3.69092	0.000389907	histocompatibility 2, class II antigen A, alpha [Source:MGI Symbol;Acc:MGI:95895]
ENSMUSG00000023992	3.72553	0.000390766	triggering receptor expressed on myeloid cells 2 [Source:MGI Symbol;Acc:MGI:1913150]
ENSMUSG00000044811	3.75274	0.000508993	CD300C molecule 2 [Source:MGI Symbol;Acc:MGI:2153249]
ENSMUSG00000112023	3.75903	0.000352253	leukocyte immunoglobulin-like receptor, subfamily B, member 4B [Source:MGI Symbol;Acc:MGI:102702]
ENSMUSG00000071714	3.77318	0.000411121	colony stimulating factor 2 receptor, beta 2, low-affinity (granulocyte-macrophage) [Source:MGI Symbol;Acc:MGI:1339760]
ENSMUSG00000002111	3.79556	0.000362868	spleen focus forming virus (SFFV) proviral integration oncogene [Source:MGI Symbol;Acc:MGI:98282]
ENSMUSG00000040747	3.83805	0.000298028	CD53 antigen [Source:MGI Symbol;Acc:MGI:88341]
ENSMUSG00000018774	3.84175	0.000260956	CD68 antigen [Source:MGI Symbol;Acc:MGI:88342]
ENSMUSG00000060586	3.86445	0.000232452	histocompatibility 2, class II antigen E beta [Source:MGI Symbol;Acc:MGI:95901]
ENSMUSG00000058818	3.91348	0.000232791	paired Ig-like receptor B [Source:MGI Symbol;Acc:MGI:894311]
ENSMUSG00000069792	3.92304	0.000232202	WAP four-disulfide core domain 17 [Source:MGI Symbol;Acc:MGI:3649773]
ENSMUSG00000049103	3.92427	0.000280976	chemokine (C-C motif) receptor 2 [Source:MGI Symbol;Acc:MGI:106185]
ENSMUSG00000015854	4.00738	0.00014964	CD5 antigen-like [Source:MGI Symbol;Acc:MGI:1334419]
ENSMUSG00000038642	4.03136	0.0001357	cathepsin S [Source:MGI Symbol;Acc:MGI:107341]
ENSMUSG00000026822	4.07168	0.000192488	lipocalin 2 [Source:MGI Symbol;Acc:MGI:96757]
ENSMUSG00000033220	4.08033	0.000172836	Rac family small GTPase 2 [Source:MGI Symbol;Acc:MGI:97846]
ENSMUSG00000049723	4.37561	5.55611e-05	matrix metallopeptidase 12 [Source:MGI Symbol;Acc:MGI:97005]
ENSMUSG00000029304	6.42969	5.70833e-08	secreted phosphoprotein 1 [Source:MGI Symbol;Acc:MGI:98389]
